# Supplementary material for: Quinacrine Induces Nucleolar Stress in Treatment-Refractory Ovarian Cancer Cell Lines
Source: Cancers (Basel). 2021 Sep 16;13(18):4645. doi: 10.3390/cancers13184645 (PMC8466834; doi:10.3390/cancers13184645)
Supplement: Supplementary file 1 [file cancers-13-04645-s001.zip]

Archive with 1 entries (1 files):
- cancers-1312833-supplementary.pdf
